# Supplementary material for: Anthropogenic Disturbances Influenced the Island Effect on Both Taxonomic and Phylogenetic Diversity on Subtropical Islands, Pingtan, China
Source: Plants (Basel). 2024 Jun 1;13(11):1537. doi: 10.3390/plants13111537 (PMC11174741; doi:10.3390/plants13111537)
Supplement: Supplementary file 1 [file plants-13-01537-s001.zip]

Archive with 1 entries (1 files):
- plants-3031572-supplementary.pdf
